# Supplementary material for: Cell-Adhesive Bioinspired and Catechol-Based Multilayer Freestanding Membranes for Bone Tissue Engineering
Source: Biomimetics (Basel). 2017 Oct 5;2(4):19. doi: 10.3390/biomimetics2040019 (PMC6352653; doi:10.3390/biomimetics2040019)
Supplement: Supplementary file 1 [file biomimetics-02-00019-s001.zip]

Archive with 2 entries (2 files):
- biomimetics-02-00019-s001.mp4
- biomimetics-02-00019-s001.pdf
